# Supplementary material for: The ZtvelB Gene Is Required for Vegetative Growth and Sporulation in the Wheat Pathogen Zymoseptoria tritici
Source: Front Microbiol. 2019 Oct 1;10:2210. doi: 10.3389/fmicb.2019.02210 (PMC6779691; doi:10.3389/fmicb.2019.02210)
Supplement: Supplementary file 1 [file Table_1.XLSX]

## Sheet: Sheet1
	Gene Name in A. nidulans	NCBI Protein Accession Number	Protein information	Number of BLAST hits in Z. tritici	Protein identification number of BLAST hits in Z. tritici	Alignment score	Percentage similarity of Z. tritici protein to A. nidulans protein (%)
	veA	AAC26841	Velvet factor; pfam11754	3	37276* (MVE-1)	657	60.6
	“velvet A”				86705	226	56
					103692	191	42.9
	velB	ABQ17967	Velvet factor; pfam11754	3	86705*	641	59.9
	“velvet-like protein B”				103692	338	37.2
					37276	266	56
	velC	ABQ17968	Velvet factor; pfam11754"	2	103692*	143	39.2
	“velvet-like protein C”				37276	153	57.1
	vosA	CBF85898	Velvet factor; pfam11754	4	108742*	313	42.4
	“Viability Of Spores”				86705	272	41.6
					37276	258	49
					103692	205	38.2
