# Supplementary material for: The ZtvelB Gene Is Required for Vegetative Growth and Sporulation in the Wheat Pathogen Zymoseptoria tritici
Source: Front Microbiol. 2019 Oct 1;10:2210. doi: 10.3389/fmicb.2019.02210 (PMC6779691; doi:10.3389/fmicb.2019.02210)
Supplement: Supplementary file 2 [file Table_2.XLSX]

## Sheet: Sheet1
	(A)
		Primer Name	Sequence	Fragment Amplified
		FWD_ZTvelB_flank1	GGTGGACTCCTCTTAAAGCTTGGCTGCAGGTGACCACTGACCTCCACACCGTTTTCCTCT	ZTvelB 1.5kb left flank
		RVS_ ZTvelB_flank1	AAATGCTCCTTCAATATCATCTTCTGTCGAGTCTCTCGGTTTTTGAGGAGCGGCGGGTTG	ZTvelB 1.5kb left flank
		FWD_Hyg	TCGACAGAAGATGATATTGAAGGAG	Hygromycin-trpC cassette
		RVS_Hyg	CTATTCCTTTGCCCTCGGACGAGTG	Hygromycin-trpC cassette
		FWD_ ZTvelB_flank2	CCCAGCACTCGTCCGAGGGCAAAGGAATAGCACTCGGAGGTGAGGCGGCTGAGGAAGGAA	ZTvelB 1.5kb right flank
		RVS_ ZTvelB_flank2	CTAGGCCACCATGTTGGGCCCGGCGCGCCGGGTACAGGGGACGAATGAGATGGTCGTCAG	ZTvelB 1.5kb right flank
	(B)	Primer Name	Sequence	Fragment Amplified
		FWD_KOPlasmidSequ	AGTGGTGATTTTGTGCCGAGCTGCC	pCambia0380_YA sequence before left flank
		RVS_KOPlasmidSequ	GGACGAACGGATAAACCTTTTCACG	pCambia0380_YA sequence after right flank
	(C)	Primer Name	Sequence	Fragment amplified
		FWD_ZtvelB_WT	TGGTTCTTGTGTGGTTGTCTTGACTCATCA	ZtvelB gene (wild-type)
		RVS_ZtvelB_WT	CTGTAGACCCATGCGAGCGTGCGGGCTTTG	ZtvelB gene (wild-type)
		RVS_ZtvelB_KO	CCAAGCAGCAGATGATAATAATGTCCTCGT	Hyg-trpC gene (KO mutant)
